# Supplementary material for: A Unique HMG-Box Domain of Mouse Maelstrom Binds Structured RNA but Not Double Stranded DNA
Source: PLoS One. 2015 Mar 25;10(3):e0120268. doi: 10.1371/journal.pone.0120268 (PMC4373776; doi:10.1371/journal.pone.0120268)
Supplement: S1 Table — (XLSX) [file pone.0120268.s006.xlsx]

## Sheet: Table S1
S1 Table. Cloning oligoes
Length	Type	Tm	Sequence 5`-->3`	Gene/Fragment	Notes
30	Fw	60	AAATAGGATCCATAGAGGGCCATGTCAAGC	Mm SRY HMG	To amplify Mm SRY HMG without start codon. Includes BamH1 site for subcloning into pGex6P-2
37	Rew	60	AAATAGCGGCCGCACTCCTCTGTGACACTTTAGCCCT	Mm SRY HMG	To amplify Mm SRY HMG endign at residue 86. Iincludes NotI site for subcloning into pGext6P-2.
31	Fw	60	AAATAGGATCCATAGCTCCTAAGAAGCATAG	Dm Mael HMG	To amplify Dm MAEL HMG without start codon. Includes BamH1 site for subcloning into pGex6P-2.
30	Rew	60	AAATAGCGGCCGCATCAAGCTCTCGGTGGC	Dm Mael HMG	To ampligy Dm MAEL HMG ending at residue 86. Includes NotI sire for subcloning into pGex6P-2.
23	Fw	60	AAATAGGATCCGTGCCCAACCGC	Mm Mael HMG	To amplify Mm MAEL HMG withou start codon. Includes BamH1 site for subcloning into pGex6P-2.
28	Rew	60	AAATAGCGGCCGCTGGCCTCCTCAGTGG	Mm Mael HMG	To amplify Mm MAEL HMG ending at residue 86. Includes Not1 site for subcloning into pGex6P-2.
35	Fw	59	AAATAGGATCCATAGGCAAAGGAGATCCTAAAAAG	Mm HMGB1 Box A	To amplify Mm HMGB1 Box A without start codon. Includes BamH1 site for cloning into pGex6P-2.
30	Rew	59	AAATAGCGGCCGCTTTGGTCTCCCCTTTGG	Mm HMGB1a Box A	To amplify Mm HMGB1 Box A ending at residue 86. Includes Not1 site for cloning into pGex6P-2.
			NNNN - restriction enzyme recognition site
			NNNN - additional sequence for restriction enzyme
			Fw - forward
			Rew -reverse
