# Supplementary material for: A Unique HMG-Box Domain of Mouse Maelstrom Binds Structured RNA but Not Double Stranded DNA
Source: PLoS One. 2015 Mar 25;10(3):e0120268. doi: 10.1371/journal.pone.0120268 (PMC4373776; doi:10.1371/journal.pone.0120268)
Supplement: S3 Table — (XLSX) [file pone.0120268.s008.xlsx]

## Sheet: Table S3 (2)
S3 Table. RNA substrate sequences
Length		Sequence 5` --> 3`	Substrate	dG (kcal/mol)*	No. structures*	Figure
28	ss	GGGAAAGGGUUAGGGUUAGGGUUAGGGAA	ssRNA	> 1.5	0	3A
15	Fw	GCGCAACAAUGCCGG	dsRNA	n.a.	n.a.	3B
15	Rew	CCGGCAUUGUUGCGC
15	ss	GCGCAACAAUGCCGG	hairpin 1	-1.3	3	3C
17	ss	GGGACCAGAAGGUCCCG	hairpin 2	-12.1	1	3D
25	ss	GGAUCUCUGCACACAACAGUUGUCC	hairpin 3	-5.7	1	3E
25	ss	GGAUCUCUGCACACAACAGagGUCC	hairpin 4	-12.5	1	3F
39	ss	CCCAACACCCGCAAGGGUCCACACGGGACUCCCCACGGG	hairpin 5	-16.8	1	3G
38	A	[dC]CGACAGGACUGUCAACCAGGUAAUAUACCACUUGCG[dG]	RNA 4WJ	n.a.	n.a.	3H
35	B	[dC]CGCAAGUGGUAUAUUACCUGGUACGCGUUCACG[dG]
27	C	[dC]CGUGAACGCGUGGUGCGAAUCG[dG]
24	D	[dC]CGAUUCGCACCUGACAGUCCUGUCG[dG]
		[dN] - deoxy nucleotide (DNA)
		* based on Mfold analysis
		ss - single stranded
		Fw - forward
		Rew - rewerse
		A-D - strands of 4WJ
