# Supplementary material for: A Unique HMG-Box Domain of Mouse Maelstrom Binds Structured RNA but Not Double Stranded DNA
Source: PLoS One. 2015 Mar 25;10(3):e0120268. doi: 10.1371/journal.pone.0120268 (PMC4373776; doi:10.1371/journal.pone.0120268)
Supplement: S4 Table — (XLSX) [file pone.0120268.s009.xlsx]

## Sheet: Table S4
S4 Table. PCR and IVT transription oligoes
Length	Type	Tm	Sequence 5`-->3`	Gene/Fragment	Notes
25	Fw	66	GTTCTGTCTTCCTGTATAGGCTGGC	chr10_L1_Md_F2-1513	To amplify unique genomic fragment containing region of L1_Md_F2 on chromosome 10.
26	Rew	66	GGTCCAAATGCCAACACAGTCTTAAG	chr10_L1_Md_F2-1513	To amplify unique genomic fragment containing region of L1_Md_F2 on chromosome 10.
25	Fw	62	TTCTGGCTATTATAAATAAGGCTGC	chr10_L1_Md_F2-274	To amplify only the peak of L1_Md_F2 on chromosome 10 -referred to as 277.
19	Rew	62	CACACCAGTCAGAATGGCT	chr10_L1_Md_F2-274	To amplify only the peak of L1_Md_F2 on chromosome 10 -referred to as 277.
21	Fw	62	TGAACATAGTGGAGCATGTGT	chr10_L1_Md_F2-197	To amplify truncation of L1_Md_F2 region on chromosome 10 -referred to as 200.
17	Rew	62	GGCGTGGATGTGGAGAA	chr10_L1_Md_F2-197	To amplify truncation of L1_Md_F2 region on chromosome 10 -referred to as 200.
18	Fw	62	CCTTCTTACCGGTTGGGG	chr10_L1_Md_F2-146	To amplify truncation of L1_Md_F2 region on chromosome 10 -referred to as 147.
19	Rew	61	TTCATTGCTGGTGGGATTG	chr10_L1_Md_F2-146	To amplify truncation of L1_Md_F2 region on chromosome 10 -referred to as 147.
45	Fw	62	TAATACGACTCACTATAGGGTTCTGGCTATTATAAATAAGGCTGC	T7_chr10_L1_Md_F2-274	To in vitro transcribe 274 region of L1_Md_F2. The resulting product is 277 nucleotides due to GGG addition by T7.
41	Fw	62	TAATACGACTCACTATAGGGTGAACATAGTGGAGCATGTGT	T7_chr10_L1_Md_F2-197	To in vitro transcribe 197 region of L1_Md_F2. The resulting product is 200 nucleotides due to GGG addition by T7.
38	Fw	62	TAATACGACTCACTATAGGGCCTTCTTACCGGTTGGGG	T7_chr10_L1_Md_F2-146	To in vitro transcribe 146 region of L1_Md_F2. The resulting product is 149 nucleotides due to GGG addition by T7.
33	Fw	65	GGGGATGAAAAATTCATCTAATTTAGTACAATG	chr2_noPeak-174	To amplify control genomic region not found in MAEL RIP -referred to as 177.
23	Rew	65	GTTTGGGCAGGAGCATACATACC	chr2_noPeak-174	To amplify control genomic region not found in MAEL RIP -referred to as 177.
49	Fw	62	TAATACGACTCACTATAGGGGGGGATGAAAAATTCATCTAATTTAGTAC	T7_chr2_noPeak-174	To in vitro transcribe 174 region not found in MAEL RIP. The resulting product is 177 nucleotides due to GGG addition by T7.
46	Fw	na	TAATACGACTCACTATAGGGAAAGGGTTAGGGTTAGGGTTAGGGAA	29nt-ssRNA	To in vitro transcribe synthetic RNA. Watson.
46	Rew		TTCCCTAACCCTAACCCTAACCCTTTCCCTATAGTGAGTCGTATTA	29nt-ssRNA	To in vitro transcribe synthetic RNA. Crick.
			TAATACGACTCACTATAGGG - T7 promoter sequence
			ss - ssRNA
			Fw - forward
			Rew - reverse
