# Supplementary material for: A Unique HMG-Box Domain of Mouse Maelstrom Binds Structured RNA but Not Double Stranded DNA
Source: PLoS One. 2015 Mar 25;10(3):e0120268. doi: 10.1371/journal.pone.0120268 (PMC4373776; doi:10.1371/journal.pone.0120268)
Supplement: S5 Table — (XLSX) [file pone.0120268.s010.xlsx]

## Sheet: Table S5
S5 Table. Long RNA sequences
length	sequence 5` --> 3`	chr	start	end	Name
277	GGGUUCUGGCUAUUAUAAAUAAGGCUGCUAUGAACAUAGUGGAGCAUGUGUCCUUCUUACCGGUUGGGGCAUCUUCUGGAUAUAUGCCCAGGAGAGGUAUUGCUGGAUCCUCCGGUAGUACUAUGUCCAAUUUUCUGAGGAACCACCAGACUGAUUUCCAGAGUGGUUGUACAGCUUGCAAUCCCACCAGCAAUGAAGGCGUGUUCCUCUUUCUCCACAUCCACGCCAGCAUCUGCUGUCACCUGAAUUUUUGAUCUUAGCCAUUCUGACUGGUGUG	chr10	114382571	114382844	L1_Md_F2
200	GGGUGAACAUAGUGGAGCAUGUGUCCUUCUUACCGGUUGGGGCAUCUUCUGGAUAUAUGCCCAGGAGAGGUAUUGCUGGAUCCUCCGGUAGUACUAUGUCCAAUUUUCUGAGGAACCACCAGACUGAUUUCCAGAGUGGUUGUACAGCUUGCAAUCCCACCAGCAAUGAAGGCGUGUUCCUCUUUCUCCACAUCCACGCC	chr10	11438598	114382794	L1_Md_F2
149	GGGCCUUCUUACCGGUUGGGGCAUCUUCUGGAUAUAUGCCCAGGAGAGGUAUUGCUGGAUCCUCCGGUAGUACUAUGUCCAAUUUUCUGAGGAACCACCAGACUGAUUUCCAGAGUGGUUGUACAGCUUGCAAUCCCACCAGCAAUGAA	chr10	114382619	114382764	L1_Md_F2
177	GGGGGGGAUGAAAAAUUCAUCUAAUUUAGUACAAUGUAAAUAUAAAGAGUUUGGAAAUUUUUGAAAACUUGAGGUCAUGUUAAAAAAGCAACAACUCUCCUUUUAGAUUGUCCUAUUUGUGUCUUGAAAUUCCUAUGCUGUUCUAAACCCAUUUGGUAUGUAUGCUCCUGCCCAAAC	chr2	11847611	11847784	none
	GGG -part of the T7 promoter not included in genomic region
