# Supplementary material for: A Unique HMG-Box Domain of Mouse Maelstrom Binds Structured RNA but Not Double Stranded DNA
Source: PLoS One. 2015 Mar 25;10(3):e0120268. doi: 10.1371/journal.pone.0120268 (PMC4373776; doi:10.1371/journal.pone.0120268)
Supplement: S6 Table — (XLSX) [file pone.0120268.s011.xlsx]

## Sheet: Table6
S6 Table. Mfold constrains.
chr1	chr2	chr7	chr10	chr11
F 102 110 1	F 107 115 1	F 104 112 1	F 102 110 1	F 105 113 1
F 103 109 1	F 108 114 1	F 105 111 1	F 103 109 1	F 106 112 1
F 94 118 1	F 99 123 1	F 96 120 1	F 94 118 1	F 97 121 1
F 72 89 1	F 77 94 1	F 74 91 1	F 72 89 1	F 75 92 1
F 14 248 1	F 19 253 1	F 16 250 1	F 14 247 1	F 17 251 1
F 50 196 1	F 55 201 1	F 52 198 1	F 50 195 1	F 53 199 1
F 52 194 1	F 57 199 1	F 54 196 1	F 52 193 1	F 55 197 1
F 142 164 1	F 147 169 1	F 144 166 1	F 142 164 1	F 145 167 1
F 38 214 1	F 43 219 1	F 40 216 1	F 38 213 1	F 41 217 1
F 28 223 1	F 33 228 1	F 30 225 1	F 28 222 1	F 31 226 1
F 61 188 1	F 66 193 1	F 63 190 1	F 61 187 1	F 64 191 1
